# Supplementary material for: Radiological Characteristics of Carbonated Portland Cement Mortars Made with GGBFS
Source: Materials (Basel). 2022 May 9;15(9):3395. doi: 10.3390/ma15093395 (PMC9100595; doi:10.3390/ma15093395)
Supplement: Supplementary file 1 [file materials-15-03395-s001.zip]

Archive with 1 entries (1 files):
- materials-1687538-supplementary.pdf
